# Supplementary material for: Use of Recombinant Escherichia coli Strains in Immunofluorescence Assays for Melioidosis Diagnosis
Source: Pathogens. 2021 May 6;10(5):559. doi: 10.3390/pathogens10050559 (PMC8148196; doi:10.3390/pathogens10050559)
Supplement: Supplementary file 1 [file pathogens-10-00559-s001.zip]

Archive with 2 entries (2 files):
- pathogens-1180248-supplementary figures.pdf
- pathogens-1180248-supplementary tables.pdf
